# Supplementary material for: Wild Mallards Have More “Goose-Like” Bills Than Their Ancestors: A Case of Anthropogenic Influence?
Source: PLoS One. 2014 Dec 16;9(12):e115143. doi: 10.1371/journal.pone.0115143 (PMC4267828; doi:10.1371/journal.pone.0115143)
Supplement: S1 File — Raw Data. (XLSX) [file pone.0115143.s001.xlsx]

## Sheet: Lameller
TYP	Nationalitet	ÅLDER	KÖN	Insamlad år	NÄBBHÖJD	NÄBBREDD	Pos.1	Pos.2	Pos.3	Pos.4	TOTALT ANTAL LAMELLER	Lamelldensitet	KLASSNING	Corr. 1	Corr. 2	Corr.3	Corr.4
1	Sverige	1	0	1924	15.39	19.62	12	8	7	7	34	8.5	2	11.808	7.872	6.888	6.888
2	Sverige	0	0	2012	16	21.6	13	8	7	9	37	9.25	2	13	8	7	9
2	Finland	1	1	2004	16.1	20.15	11	7	7	7	32	8	2	11	7	7	7
1	Sverige	1	0	1934	16.12	20.3	13	8	8	7	36	9	2	12.792	7.872	7.872	6.888
1	Sverige	1	0	1927	16.15	20.42	13	8	6	8	35	8.75	2	12.792	7.872	5.904	7.872
2	Sverige		1	2012	16.19	22.31	11	6	7	6	30	7.5	1	11	6	7	6
3	Sverige	0	0	2012	16.2	21.9	11	9	8	8	36	9	1	11	9	8	8
1	Sverige	1	0	1923	16.26	18.86	13	9	7	8	37	9.25	2	12.792	8.856	6.888	7.872
2	Sverige	0	0	2012	16.3	21.6	12	7	7	8	34	8.5	1	12	7	7	8
1	Sverige	1	1	1926	16.32	21.35	14	9	8	7	38	9.5	2	13.776	8.856	7.872	6.888
1	Finland	1	0	1917	16.35	20.5	11	9	8	8	36	9	1	10.824	8.856	7.872	7.872
3	Sverige	0	1	2011	16.38	21.36	9	7	6	7	29	7.25	2	9	7	6	7
1	Finland	1	0	1919	16.48	19.22	11	7	7	8	33	8.25	1	10.824	6.888	6.888	7.872
1	Norge	1	0	1969	16.52	18.38	13	8	8		29	9.66667	2	12.792	7.872	7.872
1	Finland	1	0	1916	16.52	19.47	12	8	8	9	37	9.25	1	11.808	7.872	7.872	8.856
2	Sverige		0	2012	16.57	20.95	12	9	8	7	36	9	1	12	9	8	7
1	Norge	1	0	1970	16.58	20.73	11	8	7	8	34	8.5	1	10.824	7.872	6.888	7.872
1	Sverige	1	0	1928	16.59	17.4	13	9	8	10	40	10	2	12.792	8.856	7.872	9.84
2	Sverige	0	0	2012	16.6	21.2	12	8	8	7	35	8.75	1	12	8	8	7
2	Sverige	0	0	2012	16.6	21.7	13	8	7	7	35	8.75	1	13	8	7	7
1	Norge	1	0	1968	16.66	18.73	12	9	6	7	34	8.5	2	11.808	8.856	5.904	6.888
3	Sverige	0	0	2012	16.7	21.8	12	8	8	7	35	8.75	1	12	8	8	7
3	Sverige	0	0	2012	16.7	22.4	10	7	8	7	32	8	1	10	7	8	7
2	Sverige	0	0	2012	16.8	20.2	14	9	7	9	39	9.75	1	14	9	7	9
3	Sverige	0	0	2012	16.8	21.7	12	9	8	8	37	9.25	2	12	9	8	8
3	Sverige	0	0	2012	16.8	22.4	15	9	10	8	42	10.5	1	15	9	10	8
3	Sverige	0	0	2012	16.8	21	13	10	7	7	37	9.25	1	13	10	7	7
3	Sverige	0	0	2012	16.8	22.4	15	8	7	8	38	9.5	1	15	8	7	8
1	Sverige	1	0	1893	16.86	20.94	13	9	7	8	37	9.25	1	12.792	8.856	6.888	7.872
3	Sverige	0	0	2012	16.9	22.6	11	9	7	7	34	8.5	2	11	9	7	7
3	Sverige	0	0	2012	16.9	22.3	12	8	8	8	36	9	1	12	8	8	8
3	Sverige	0	0	2012	16.9	22.3	13	8	7	9	37	9.25	1	13	8	7	9
1	Sverige	1	1	1929	16.91	21.52	12	9	7	9	37	9.25	1	11.808	8.856	6.888	8.856
3	Sverige	0	0	2012	17	21.3	15	8	7	7	37	9.25	2	15	8	7	7
1	Sverige	1	0	1927	17.01	19.34	13	8	8	7	36	9	2	12.792	7.872	7.872	6.888
1	Sverige	1	1	1917	17.03	22.8	11	8	7	8	34	8.5	2	10.824	7.872	6.888	7.872
3	Sverige	0	1	2011	17.09	21.57	9	7	8	8	32	8	1	9	7	8	8
2	Sverige	0	0	2012	17.1	20.8	15	9	7	8	39	9.75	1	15	9	7	8
3	Sverige	0	0	2012	17.1	21.5	12	8	8	8	36	9	1	12	8	8	8
3	Sverige	0	0	2012	17.1	22	12	7	7	7	33	8.25	1	12	7	7	7
1	Sverige	1	0	1924	17.15	20.28	12	7	6	7	32	8	2	11.808	6.888	5.904	6.888
3	Sverige	0	0	2012	17.2	21.4	14	9	8	7	38	9.5	2	14	9	8	7
3	Sverige	0	0	2012	17.2	22.8	13	8	7	7	35	8.75	1	13	8	7	7
2	Sverige		1	2012	17.22	21.51	10	8	7	7	32	8	1	10	8	7	7
1	Sverige	1	1	1922	17.23	21.01	10	7	7	6	30	7.5	2	9.84	6.888	6.888	5.904
1	Sverige	1	1	1925	17.23	21.96	10	7	6	6	29	7.25	1	9.84	6.888	5.904	5.904
2	Sverige		0	2012	17.24	20.53	13	9	8	9	39	9.75	1	13	9	8	9
1	Sverige	1	1	1928	17.25	21.45	13	9	7	8	37	9.25	2	12.792	8.856	6.888	7.872
1	Sverige	1	0	1922	17.28	19.55	13	7			20	10	2	12.792	6.888
2	Sverige	0	1	2012	17.3	21.2	13	7	7	7	34	8.5	1	13	7	7	7
3	Sverige	0	0	2012	17.3	22	12	8	7	7	34	8.5	1	12	8	7	7
3	Sverige	0	0	2012	17.3	22.1	12	9	7	8	36	9	1	12	9	7	8
1	Finland	1	1	1928	17.36	20.78	11	8	8	7	34	8.5	1	10.824	7.872	7.872	6.888
2	Sverige	0	0	2012	17.4	21.5	14	9	7	8	38	9.5	2	14	9	7	8
3	Sverige	0	0	2012	17.4	22.4	12	8	8	8	36	9	2	12	8	8	8
3	Sverige	0	1	2012	17.4	22.2	11	6	6	7	30	7.5	1	11	6	6	7
3	Sverige	0	0	2012	17.4	22.2	13	8	7	6	34	8.5	1	13	8	7	6
1	Finland	1	1	1880	17.41	22.94	11	7	6	6	30	7.5	2	10.824	6.888	5.904	5.904
3	Sverige	0	0	2011	17.43	22.35	11	8	7	6	32	8	1	11	8	7	6
2	Norge	1	1	2007	17.47	21.98	10	7	7	7	31	7.75	2	10	7	7	7
3	Sverige	0	1	2011	17.5	23.06	10	7	7	6	30	7.5	2	10	7	7	6
3	Sverige	0	0	2012	17.5	22.8	12	10	6	8	36	9	1	12	10	6	8
1	Sverige	1	1	1928	17.56	18.58	12	10	7	8	37	9.25	2	11.808	9.84	6.888	7.872
3	Sverige	0	0	2011	17.59	22.39	12	8	7	7	34	8.5	1	12	8	7	7
1	Sverige	1	1	1917	17.6	22.37	11	9	8	7	35	8.75	2	10.824	8.856	7.872	6.888
3	Sverige	0	0	2012	17.6	22.2	13	8	7	7	35	8.75	1	13	8	7	7
2	Sverige		0	2012	17.61	20.84	12	8	8	8	36	9	1	12	8	8	8
2	Sverige		0	2012	17.62	21.34	11	7	8	7	33	8.25	1	11	7	8	7
2	Sverige	0	0	2012	17.7	21.2	12	8	8	7	35	8.75	1	12	8	8	7
3	Sverige	0	1	2011	17.7	23.08	10	8	7	7	32	8	2	10	8	7	7
3	Sverige	0	1	2011	17.7	23.41	11	8	7	7	33	8.25	1	11	8	7	7
3	Sverige	0	1	2011	17.7	22.03	9	7	6	7	29	7.25	1	9	7	6	7
3	Sverige	0	0	2012	17.7	23.6	11	6	7	8	32	8	1	11	6	7	8
1	Sverige	1	1	1918	17.77	20.72	12	7	6	6	31	7.75	2	11.808	6.888	5.904	5.904
2	Sverige		1	2012	17.78	21.45	11	7	6	7	31	7.75	1	11	7	6	7
3	Sverige	0	1	2012	17.8	22.5	12	9	9	8	38	9.5	1	12	9	9	8
1	Sverige	1	1	1921	17.86	22.9	12	8	7	8	35	8.75	2	11.808	7.872	6.888	7.872
1	Finland	1	1	1881	17.86	19.55	10	8	6		24	8	2	9.84	7.872	5.904
3	Sverige	0	0	2012	17.9	22.5	12	7	7	8	34	8.5	1	12	7	7	8
3	Sverige	0	0	2012	17.9	21.6	11	8	8	8	35	8.75	1	11	8	8	8
3	Sverige	0	1	2012	17.9	21.7	11	8	6	8	33	8.25	1	11	8	6	8
1	Sverige	1	1	1893	17.97	19.36	11	9	7	7	34	8.5	2	10.824	8.856	6.888	6.888
1	Sverige	1	1	1918	18	22.1	12	8	7	7	34	8.5	2	11.808	7.872	6.888	6.888
2	Sverige	1	0	2012	18	21.3	11	7	7	7	32	8	1	11	7	7	7
3	Sverige	0	1	2012	18	23.2	11	8	7	6	32	8	1	11	8	7	6
1	Finland	1	0	1928	18.02	19.56	11	8	8		27	9	1	10.824	7.872	7.872
3	Sverige	0	1	2011	18.03	21.66	11	7	6	6	30	7.5	2	11	7	6	6
2	Sverige		0	2012	18.05	20.56	13	8	8	7	36	9	1	13	8	8	7
3	Sverige	0	1	2011	18.06	23.04	11	7	7	8	33	8.25	2	11	7	7	8
3	Sverige	0	1	2012	18.1	22.4	11	8	6	7	32	8	1	11	8	6	7
3	Sverige	0	0	2012	18.1	24.1	12	7	6	7	32	8	1	12	7	6	7
1	Sverige	1	1	1886	18.14	21.47	11	8	7	6	32	8	1	10.824	7.872	6.888	5.904
2	Norge	1	1	2007	18.14		12	8	8	7	35	8.75	1	12	8	8	7
3	Sverige	0	0	2012	18.2	22.5	12	7	8	8	35	8.75	2	12	7	8	8
3	Sverige	0	1	2012	18.2	24	11	7	6	6	30	7.5	1	11	7	6	6
3	Sverige	0	0	2012	18.2	22.7	12	8	6	8	34	8.5	1	12	8	6	8
1	Norge	1	1	1968	18.21	18.39	11	7	7	8	33	8.25	2	10.824	6.888	6.888	7.872
3	Sverige	0	1	2011	18.21	22.48	11	8	7	6	32	8	2	11	8	7	6
1	Sverige	1	1	1831	18.23	20.35	11	7	7	7	32	8	2	10.824	6.888	6.888	6.888
1	Sverige	1	1	1903	18.26	20.04	11	9	7	8	35	8.75	2	10.824	8.856	6.888	7.872
2	Sverige	0	1	2012	18.3	22.4	12	7	7	7	33	8.25	1	12	7	7	7
2	Sverige	0	1	2012	18.3	21.6	12	9	8	8	37	9.25	1	12	9	8	8
3	Sverige	0	0	2012	18.3	22.4	13	9	9	8	39	9.75	2	13	9	9	8
3	Sverige	0	0	2012	18.3	23.1	11	7	6	7	31	7.75	2	11	7	6	7
3	Sverige	0	0	2012	18.3	23.8	11	7	7	7	32	8	1	11	7	7	7
2	Sverige		1	2012	18.35	21.67	10	7	7	8	32	8	1	10	7	7	8
2	Sverige		1	2012	18.36	20.26	11	7	7	7	32	8	1	11	7	7	7
3	Sverige	0	1	2012	18.4	22.9	13	8	7	7	35	8.75	2	13	8	7	7
3	Sverige	0	0	2012	18.4	23.2	10	8	6	6	30	7.5	1	10	8	6	6
2	Sverige		1	2012	18.45	22.55	12	8	6	6	32	8	1	12	8	6	6
1	Sverige	1	1	1858	18.47	18.08	11	8	6	7	32	8	2	10.824	7.872	5.904	6.888
3	Sverige	0	1	2011	18.47	22.29	9	8	7	6	30	7.5	1	9	8	7	6
2	Norge	1	0	2010	18.48	21.26	12	9	7	7	35	8.75	1	12	9	7	7
3	Sverige	0	1	2011	18.48	22.49	10	8	7	6	31	7.75	2	10	8	7	6
3	Sverige	0	0	2012	18.5	21.9	13	8	8	7	36	9	1	13	8	8	7
3	Sverige	0	1	2012	18.5	22.2	12	7	6	6	31	7.75	1	12	7	6	6
1	Finland	1	1	1919	18.55	19.73	11	8	7	5	31	7.75	2	10.824	7.872	6.888	4.92
1	Sverige	1	1	1928	18.57	21.5	12	9			21	10.5	2	11.808	8.856
2	Sverige	1	0	2012	18.6	22	14	9	7	9	39	9.75	2	14	9	7	9
2	Sverige		1	2012	18.6	21.43	10	7	7	6	30	7.5	1	10	7	7	6
3	Sverige	0	0	2012	18.6	23.1	11	8	6	7	32	8	1	11	8	6	7
2	Sverige		0	2012	18.63	20.18	12	8	6	8	34	8.5	1	12	8	6	8
2	Sverige		1	2012	18.64	22.02	11	8	7	7	33	8.25	1	11	8	7	7
2	Sverige		1	2012	18.67	21.83	11	7	7	6	31	7.75	1	11	7	7	6
3	Sverige	0	1	2011	18.67	22.49	11	8	7	7	33	8.25	1	11	8	7	7
3	Sverige	0	1	2011	18.7	21.97	11	8	7	8	34	8.5	2	11	8	7	8
3	Sverige	0	1	2012	18.7	24.05	11	8	7	8	34	8.5	2	11	8	7	8
3	Sverige	0	1	2012	18.7	23.2	11	7	7	7	32	8	1	11	7	7	7
2	Sverige		1	2012	18.75	22.08	12	8	8	7	35	8.75	1	12	8	8	7
2	Sverige		1	2012	18.78	21.72	11	8	8	7	34	8.5	1	11	8	8	7
2	Sverige	0	1	2012	18.8	23.1	11	8	7	8	34	8.5	1	11	8	7	8
3	Sverige	0	1	2012	18.8	24.8	12	7	7	7	33	8.25	1	12	7	7	7
1	Finland	1	1	1899	18.81	21.36	11	8	7	7	33	8.25	2	10.824	7.872	6.888	6.888
2	Norge	1	1	2009	18.84	21.68	11	7	8	7	33	8.25	1	11	7	8	7
2	Sverige		0	2012	18.87	20.99	11	9	8	9	37	9.25	1	11	9	8	9
3	Sverige	0	1	2011	18.87	22.04	10	8	6	8	32	8	2	10	8	6	8
3	Sverige	0	0	2012	18.9	24.1	11	7	6	6	30	7.5	1	11	7	6	6
3	Sverige	0	1	2012	18.9	24.4	11	7	6	6	30	7.5	1	11	7	6	6
2	Sverige		1	2012	18.92	21.01	12	7	8	7	34	8.5	1	12	7	8	7
3	Sverige	0	1	2012	18.95	23.8	11	7	7	6	31	7.75	2	11	7	7	6
3	Sverige	0	1	2011	18.96	23.18	10	7	7	7	31	7.75	2	10	7	7	7
1	Norge	1	1	1906	18.99	20.74	10	7	6	6	29	7.25	1	9.84	6.888	5.904	5.904
1	Sverige	1	1	1926	19	21.17	10	9	7	7	33	8.25	2	9.84	8.856	6.888	6.888
1	Sverige	1	1	1927	19	20.88	10	7	7	6	30	7.5	2	9.84	6.888	6.888	5.904
3	Sverige	0	1	2012	19	25	11	9	7	7	34	8.5	1	11	9	7	7
3	Sverige	0	1	2012	19	23	10	7	8	7	35	8.75	1	10	7	8	7
2	Sverige		0	2012	19.04	20.04	12	9	8	7	36	9	1	12	9	8	7
3	Sverige	0	1	2011	19.05	21.91	9	8	8	7	32	8	1	9	8	8	7
2	Sverige		0	2012	19.06	21.48	12	9	9	7	37	9.25	1	12	9	9	7
1	Sverige	1	1	1869	19.07	21.31	13	9	6	7	35	8.75	2	12.792	8.856	5.904	6.888
3	Sverige	0	0	2012	19.1	23.1	15	10	9	7	41	10.25	2	15	10	9	7
3	Sverige	0	1	2012	19.1	24.4	11	7	6	7	31	7.75	1	11	7	6	7
1	Sverige	1	1	1918	19.15	20.96	12	7	8	6	33	8.25	2	11.808	6.888	7.872	5.904
3	Sverige	0	1	2011	19.17	19.56	12	9	8	7	36	9	2	12	9	8	7
2	Norge	1	1	2007	19.18	21.47	10	7	8	6	31	7.75	1	10	7	8	6
3	Sverige	0	1	2012	19.2	22.8	11	8	7	7	33	8.25	1	11	8	7	7
3	Sverige	0	1	2012	19.2	24.3	12	6	6	6	30	7.5	1	12	6	6	6
3	Sverige	0	1	2011	19.22	22.47	11	7	6	7	31	7.75	2	11	7	6	7
3	Sverige	0	1	2011	19.22	21.98	11	6	6	6	29	7.25	1	11	6	6	6
2	Sverige		1	2012	19.28	23.26	13	8	6	6	33	8.25	1	13	8	6	6
3	Sverige	0	1	2011	19.28	23.22	12	7	7	7	33	8.25	1	12	7	7	7
3	Sverige	0	1	2012	19.3	24.7	12	7	7		26	8.66667	1	12	7	7
2	Sverige		1	2012	19.33	23.37	10	7	7	6	30	7.5	1	10	7	7	6
2	Sverige		1	2012	19.34	23.42	11	7	7	7	32	8	1	11	7	7	7
3	Sverige	0	1	2011	19.41	23.54	11	7	7	6	31	7.75	1	11	7	7	6
2	Sverige		0	2012	19.42	21	11	8	6	9	34	8.5	1	11	8	6	9
3	Sverige	0	0	2011	19.42	24.17	12	8	7	7	34	8.5	1	12	8	7	7
2	Finland	1	1	2005	19.47	22.46	8	7	6	5	26	6.5	1	8	7	6	5
2	Sverige		1	2012	19.5	21.73	12	7	6	8	33	8.25	1	12	7	6	8
3	Sverige	0	1	2012	19.5	23.5	10	7	7	7	31	7.75	1	10	7	7	7
3	Sverige	0	1	2012	19.5	25	11	7	7	7	32	8	1	11	7	7	7
2	Sverige		1	2012	19.51	22.3	11	7	6	6	30	7.5	1	11	7	6	6
3	Sverige	0	0	2011	19.53	22.03	9	7	7	7	30	7.5	1	9	7	7	7
2	Sverige		0	2012	19.58	20.91	11	8	7	7	33	8.25	1	11	8	7	7
3	Sverige	0	1	2012	19.6	23.3	11	9	8	7	35	8.75	1	11	9	8	7
2	Sverige		1	2012	19.65	22.28	10	7	6	6	29	7.25	1	10	7	6	6
3	Sverige	0	1	2011	19.67	23.29	11	6	6	7	30	7.5	1	11	6	6	7
3	Sverige	0	1	2012	19.7	24.3	10	9	7	7	33	8.25	2	10	9	7	7
2	Sverige		1	2012	19.81	21.96	11	8	7	8	34	8.5	1	11	8	7	8
3	Sverige	0	1	2012	19.9	24.5	11	7	7	6	31	7.75	1	11	7	7	6
2	Sverige		1	2012	19.98	21.28	10	9	7	7	33	8.25	1	10	9	7	7
2	Norge	1	1	2010	20	21.73	13	8	8	8	37	9.25	1	13	8	8	8
3	Sverige	0	1	2011	20.08	23.18	13	8	7	6	34	8.5	2	13	8	7	6
3	Sverige	0	1	2011	20.1	23.45	8	6	6	7	27	6.75	1	8	6	6	7
3	Sverige	0	1	2012	20.1	24.5	11	7	7	6	31	7.75	1	11	7	7	6
2	Norge	1	1	2009	20.27		12	8	6	6	32	8	2	12	8	6	6
2	Sverige		1	2012	20.28	21.25	11	7	6	6	30	7.5	1	11	7	6	6
2	Norge	1	1	2007	20.35		11	8	6	7	32	8	1	11	8	6	7
2	Sverige		1	2012	20.39	22.67	11	9	6	7	33	8.25	1	11	9	6	7
2	Norge	1	1	2010	22.02	22.08	13	7	7	6	33	8.25	2	13	7	7	6
2	Norge	1	1	2008	19.05	22.48	11	8	7	7	33	8.25	2	11	8	7	7
1	Finland	1	0	1904		20.11	12	8	6	7	33	8.25	1	11.808	7.872	5.904	6.888
2	Norge	1	0	2010			13	8	8		29	9.66667	2	13	8	8
2	Norge	1	1	2010		21.94	11	7	8	7	33	8.25	1	11	7	8	7
2	Sverige		0	2012			13	8	7	7	35	8.75	1	13	8	7	7

## Sheet: Näbbmått
TYP	Nationalitet	RINGNR/ID	ÅLDER	KÖN	Insamlad år	NÄBBHÖJD	NÄBBREDD	NÄBBLÄNGD	Corr. Height	Corr. Width	Corr. Length
3	Sverige	90A87107	0	0	2012	18.4	22	43.4	18.4	22	43.4
1	Sverige	L840/3028	1	1	1840	18.11	23.5	46.27	18.3998	23.876	47.0103
3	Sverige	90B07544	0	0	2012	16.9	22.3	46.8	16.9	22.3	46.8
3	Sverige	90A87109	0	0	2012	17.6	22.2	46.9	17.6	22.2	46.9
3	Sverige	90A87135	0	0	2012	16.8	21.7	47	16.8	21.7	47
2	Sverige	90B07249	0	0	2012	17.4	21.5	47.4	17.4	21.5	47.4
3	Sverige	90B05613	0	0	2012	16.2	21.9	47.4	16.2	21.9	47.4
1	Sverige	L929/3009	1	0	1929	16.78	20.34	47.41	17.0485	20.6654	48.1686
2	Norge	4445	1	0	2004	13.95	17.21	51.53	13.95	17.21	51.53
1	Sverige	570631	1	0	1924	17.15	20.28	47.68	17.4244	20.6045	48.4429
3	Sverige	90B05590	0	0	2012	17.1	22	47.7	17.1	22	47.7
3	Sverige	90A87101	0	0	2012	16.9	22.4	47.8	16.9	22.4	47.8
2	Norge	4446	1	1	2004	15.94	17.41	54.37	15.94	17.41	54.37
1	Sverige	6591	1	0	1931	15.36	18.8	47.93	15.6058	19.1008	48.6969
2	Sverige	29		0	2012	17.24	20.53	48.09	17.24	20.53	48.09
3	Sverige	38	0	1	2011	17.62	21.52	48.1	17.62	21.52	48.1
3	Sverige	90A87113	0	0	2012	17.3	22	48.1	17.3	22	48.1
3	Sverige	90B07507	0	0	2012	17	21.3	48.2	17	21.3	48.2
3	Sverige	90A87124	0	0	2012	17.9	22.5	48.2	17.9	22.5	48.2
1	Sverige	570613	1	0	1917	15.68	17.92	48.27	15.9309	18.2067	49.0423
2	Sverige	90B07255	0	0	2012	16	21.6	48.3	16	21.6	48.3
3	Sverige	90A87117	0	0	2012	17.2	21.4	48.3	17.2	21.4	48.3
2	Sverige	90B07256	0	0	2012	16.6	21.2	48.4	16.6	21.2	48.4
1	Sverige	5810	1	0	1923	16.26	18.86	48.45	16.5202	19.1618	49.2252
2	Sverige	90B07246	0	0	2012	16.3	21.6	48.6	16.3	21.6	48.6
3	Sverige	90A87120	0	0	2012	16.8	22.4	48.6	16.8	22.4	48.6
3	Sverige	90B05625	0	0	2012	17.5	22.8	48.6	17.5	22.8	48.6
1	Norge	2041	1	0	1969	16.52	18.38	54.93	16.7843	18.6741	55.8089
3	Sverige	22027	0	1	2012	17.4	21.8	48.8	17.4	21.8	48.8
3	Sverige	90A87138	0	0	2012	17	22.5	48.8	17	22.5	48.8
3	Sverige	30	0	1	2011	17.48	22.48	48.83	17.48	22.48	48.83
3	Sverige	8	0	0	2011	18.55	21.11	48.88	18.55	21.11	48.88
2	Sverige	90B07251	0	0	2012	17	21.5	48.9	17	21.5	48.9
3	Sverige	90A87131	0	0	2012	18.3	22.4	48.9	18.3	22.4	48.9
3	Sverige	90A87134	0	0	2012	16.7	21.8	48.9	16.7	21.8	48.9
3	Sverige	90A87106	0	0	2012	17.9	22.9	49	17.9	22.9	49
1	Sverige	6911	1	0	1928	16.59	17.4	49.08	16.8554	17.6784	49.8653
2	Sverige	90B07262	1	0	2012	18	21.3	49.1	18	21.3	49.1
1	Sverige	5809	1	0	1924	15.39	19.62	49.12	15.6362	19.9339	49.9059
1	Sverige	570629	1	0	1922	17.28	19.55	49.16	17.5565	19.8628	49.9466
1	Sverige	6548	1	0	1927	15.46	19.69	49.19	15.7074	20.005	49.977
2	Sverige	90B07248	1	0	2012	16.9	20.7	49.2	16.9	20.7	49.2
3	Sverige	90A87108	0	0	2012	16.9	22.3	49.2	16.9	22.3	49.2
1	Finland	KL 9545	1	0	1927	15.74	20.67	49.29	15.9918	21.0007	50.0786
3	Sverige	21	0	1	2011	17.63	22.04	49.29	17.63	22.04	49.29
3	Sverige	22040	0	1	2012	18.1	22.4	49.3	18.1	22.4	49.3
3	Sverige	54	0	1	2011	18.67	22.49	49.34	18.67	22.49	49.34
2	Sverige	90B07247	0	0	2012	16.8	20.2	49.4	16.8	20.2	49.4
3	Sverige	90A87136	0	0	2012	16.8	21	49.5	16.8	21	49.5
2	Sverige	14		1	2012	16.19	22.31	49.55	16.19	22.31	49.55
1	Sverige	427	1	0	1927	17.2	19.07	49.57	17.4752	19.3751	50.3631
1	Norge	2515	1	0	1970	16.58	20.73	53.44	16.8453	21.0617	54.295
3	Sverige	22010	0	1	2012	18.5	22.7	49.6	18.5	22.7	49.6
3	Sverige	22008	0	1	2012	18	23.2	49.65	18	23.2	49.65
2	Sverige	23		0	2012	16.57	20.95	49.71	16.57	20.95	49.71
1	Finland	KL 3310	1	0	1904		19.79	49.73		20.1066	50.5257
3	Sverige	29	0	1	2011	17.09	21.57	49.74	17.09	21.57	49.74
1	Norge	2044	1	0	1968	16.66	18.73	53.08	16.9266	19.0297	53.9293
1	Finland	KL 7095	1	0	1916	16.52	19.47	49.79	16.7843	19.7815	50.5866
1	Sverige	6176	1	1	1926	16.83	19.16	49.89	17.0993	19.4666	50.6882
3	Sverige	22006	0	1	2012	17.5	22.5	49.9	17.5	22.5	49.9
1	Finland	KL 9668	1	0	1928	18.02	19.56	49.92	18.3083	19.873	50.7187
1	Finland	KL 5836	1	0	1911	19.46	20.7	49.92	19.7714	21.0312	50.7187
3	Sverige	53	0	1	2011	18.7	21.97	49.98	18.7	21.97	49.98
2	Sverige	3		0	2012	19.42	21	50	19.42	21	50
3	Sverige	90A87121	0	0	2012	16.9	21.7	50	16.9	21.7	50
3	Sverige	90A87119	0	0	2012	18.2	22.6	50	18.2	22.6	50
3	Sverige	22020	0	1	2012	17.8	22.5	50	17.8	22.5	50
3	Sverige	90B05626	0	0	2012	18.2	22.7	50	18.2	22.7	50
3	Sverige	90A89699	0	1	2011	19.05	21.91	50.03	19.05	21.91	50.03
3	Sverige	14	0	1	2011	18.06	23.04	50.09	18.06	23.04	50.09
3	Sverige	90A87118	0	0	2012	17.2	22.1	50.1	17.2	22.1	50.1
3	Sverige	90A87137	0	0	2012	17.8	22.5	50.1	17.8	22.5	50.1
3	Sverige	90A87123	0	0	2012	16.2	20.8	50.1	16.2	20.8	50.1
3	Sverige	90B07502	0	1	2012	17.4	22.2	50.1	17.4	22.2	50.1
1	Sverige	6884	1	0	1927	17.01	19.34	50.12	17.2822	19.6494	50.9219
1	Sverige	6884	1	0	1927	17.01	19.34	50.12	17.2822	19.6494	50.9219
1	Sverige	428	1	0	1927	17.54	19.44	50.12	17.8206	19.751	50.9219
3	Sverige	49	0	1	2011	18.03	21.66	50.15	18.03	21.66	50.15
3	Sverige	22034	0	1	2012	19.5	23.1	50.2	19.5	23.1	50.2
3	Sverige	90A87126	0	0	2012	16.8	22.4	50.3	16.8	22.4	50.3
3	Sverige	90A89770	0	0	2011	19.53	22.03	50.33	19.53	22.03	50.33
3	Sverige	90B07539	0	0	2012	17.8	21.5	50.4	17.8	21.5	50.4
1	Finland	KL 7910	1	0	1848	18.46	17.35	50.44	18.7554	17.6276	51.247
1	Sverige	570663	1	1	1929	17.26	20.77	50.46	17.5362	21.1023	51.2674
2	Sverige	18		0	2012	18.05	20.56	50.59	18.05	20.56	50.59
3	Sverige	90A87122	0	0	2012	16.8	22.5	50.6	16.8	22.5	50.6
3	Sverige	90A87128	0	0	2012	19.1	23.1	50.6	19.1	23.1	50.6
1	Norge	2165	1	0	1969	16.99	18.24	47.89	17.2618	18.5318	48.6562
3	Sverige	90A87111	0	0	2012	17.2	22.8	50.7	17.2	22.8	50.7
2	Sverige	90B07261	0	0	2012	16.6	21.7	50.8	16.6	21.7	50.8
3	Sverige	56	0	1	2011	17.59	21.06	50.85	17.59	21.06	50.85
2	Norge	1452008	1	1	2008	17.12	22.1	51.49	17.12	22.1	51.49
1	Sverige	7629	1	0	1934	16.12	20.3	50.88	16.3779	20.6248	51.6941
3	Sverige	90B07540	0	0	2012	17.9	21.6	50.9	17.9	21.6	50.9
2	Norge	732010	1	1	2010	17.31	22.8	54.38	17.31	22.8	54.38
1	Norge	532	1	1	1880	17.32	21.46	56.81	17.5971	21.8034	57.719
3	Sverige	90B05524	0	0	2012	18.2	22.5	51	18.2	22.5	51
2	Sverige	9		0	2012	17.62	21.34	51.06	17.62	21.34	51.06
3	Sverige	90A87114	0	0	2012	18.8	22.9	51.1	18.8	22.9	51.1
3	Sverige	90A87115	0	0	2012	17.4	22.4	51.1	17.4	22.4	51.1
3	Sverige	22021	0	1	2012	18.4	22.9	51.1	18.4	22.9	51.1
3	Sverige	90A87110	0	0	2012	16.2	21.1	51.2	16.2	21.1	51.2
3	Sverige	90B05592	0	0	2012	18.3	22.8	51.2	18.3	22.8	51.2
1	Sverige	424	1	1	1928	18.57	21.5	51.21	18.8671	21.844	52.0294
2	Sverige	12		1	2012	18.35	21.67	51.26	18.35	21.67	51.26
3	Sverige	90B05638	0	0	2012	18.6	23.1	51.3	18.6	23.1	51.3
2	Sverige	15		0	2012	19.06	21.48	51.31	19.06	21.48	51.31
3	Sverige	90A87104	0	0	2012	17.5	22.5	51.4	17.5	22.5	51.4
3	Sverige	90A87100	0	0	2012	18.4	22.5	51.4	18.4	22.5	51.4
3	Sverige	90A87125	0	0	2012	18.5	21.9	51.4	18.5	21.9	51.4
3	Sverige	90B05603	0	0	2012	18.3	23.8	51.4	18.3	23.8	51.4
3	Sverige	90B05612	0	0	2012	17.8	21.8	51.4	17.8	21.8	51.4
3	Sverige	90B07525	0	1	2012	20.2	24.2	51.4	20.2	24.2	51.4
1	Sverige	570647	1	0	1893	16.86	20.94	51.47	17.1298	21.275	52.2935
2	Norge	612009	1	0	2009	17.46	19.42	48.68	17.46	19.42	48.68
1	Finland	KL 1844	1	0	1886	16.6	20.38	51.51	16.8656	20.7061	52.3342
2	Norge	512007	1	1	2007	17.47	21.98	56.56	17.47	21.98	56.56
3	Sverige	90A87102	0	0	2012	17.7	23.6	51.6	17.7	23.6	51.6
3	Sverige	22001	0	1	2012	18.05	22.3	51.6	18.05	22.3	51.6
2	Sverige	20		1	2012	18.78	21.72	51.65	18.78	21.72	51.65
3	Sverige	90A87132	0	0	2012	18.8	24	51.7	18.8	24	51.7
2	Sverige	10		0	2012	19.58	20.91	51.74	19.58	20.91	51.74
3	Sverige	22	0	1	2011	18.44	22.04	51.76	18.44	22.04	51.76
1	Sverige	4223	1	1	1915	17.67	19.71	51.79	17.9527	20.0254	52.6186
3	Sverige	90B07511	0	0	2012	17.4	22.2	51.8	17.4	22.2	51.8
1	Sverige	5814	1	1	1923			51.82			52.6491
3	Sverige	6	0	1	2011	19.27	21.3	51.83	19.27	21.3	51.83
1	Norge	1923	1	0	1968	17.87	16.19	50.63	18.1559	16.449	51.4401
3	Sverige	23	0	1	2011	18.79	22.58	51.89	18.79	22.58	51.89
1	Finland	KL 12684	1	1	1943	17.82	21.4	51.9	18.1051	21.7424	52.7304
3	Sverige	90A87130	0	0	2012	16.9	22.6	51.9	16.9	22.6	51.9
2	Sverige	4		1	2012	18.64	22.02	51.92	18.64	22.02	51.92
3	Sverige	15	0	1	2011	17.56	22.85	51.99	17.56	22.85	51.99
3	Sverige	55	0	1	2011	18.47	22.29	52.08	18.47	22.29	52.08
1	Sverige	J6	1	0	1920			52.13			52.9641
2	Norge	632008	1	0	2008	17.91	20.74	53.85	17.91	20.74	53.85
2	Sverige	16		0	2012	18.87	20.99	52.22	18.87	20.99	52.22
3	Sverige	90A89761	0	1	2011	17.7	23.08	52.33	17.7	23.08	52.33
2	Norge	1682007	1	0	2007	18.04	20.01	50.91	18.04	20.01	50.91
1	Sverige	570650	1	1	1927	19	20.88	52.36	19.304	21.2141	53.1978
2	Sverige	90B07260	0	0	2012	17.7	21.2	52.4	17.7	21.2	52.4
2	Sverige	90B07250	0	1	2012	18.3	22.4	52.4	18.3	22.4	52.4
3	Sverige	90A87133	0	0	2012	17.9	22.3	52.4	17.9	22.3	52.4
3	Sverige	22009	0	1	2012	19.35	23.85	52.4	19.35	23.85	52.4
3	Sverige	90A87139	0	0	2012	16.7	22.4	52.4	16.7	22.4	52.4
3	Sverige	90B07505	0	1	2012	18.9	23.8	52.4	18.9	23.8	52.4
2	Norge	1462007	1	1	2007	18.14		52.86	18.14		52.86
1	Sverige	570600	1	1	1886	18.14	21.47	52.48	18.4302	21.8135	53.3197
1	Sverige	5128	1	1	1921	17.86	22.9	52.49	18.1458	23.2664	53.3298
2	Sverige	90B07253	1	0	2012	18.6	22	52.5	18.6	22	52.5
2	Sverige	7		1	2012	19.81	21.96	52.54	19.81	21.96	52.54
3	Sverige	24	0	1	2011	18.5	23.07	52.57	18.5	23.07	52.57
3	Sverige	20	0	1	2011	19.82	22.57	52.58	19.82	22.57	52.58
3	Sverige	22007	0	1	2012	16.3	21.5	52.6	16.3	21.5	52.6
3	Sverige	90A87127	0	0	2012	18.1	24.1	52.6	18.1	24.1	52.6
3	Sverige	32	0	1	2011	18.69	23.47	52.65	18.69	23.47	52.65
1	Norge	512	1	1	1906	18.15	22.21	55.78	18.4404	22.5654	56.6725
2	Sverige	5		1	2012	18.92	21.01	52.67	18.92	21.01	52.67
1	Sverige	6860	1	1	1928	17.25	21.45	52.69	17.526	21.7932	53.533
1	Finland	KL 7163	1	0	1917	16.35	20.5	52.72	16.6116	20.828	53.5635
1	Sverige	6915	1	1	1928	17.56	18.58	52.77	17.841	18.8773	53.6143
3	Sverige	10	0	1	2011	19.23	22.14	52.77	19.23	22.14	52.77
2	Sverige	90B07252	0	1	2012	17.3	21.2	52.8	17.3	21.2	52.8
3	Sverige	45	0	1	2011	20.08	23.18	52.81	20.08	23.18	52.81
3	Sverige	90A89575	0	0	2011	17.59	22.39	52.81	17.59	22.39	52.81
1	Sverige	429	1	1	1929	16.91	21.52	52.83	17.1806	21.8643	53.6753
1	Sverige	430	1	0	1934	17.88	20.7	52.83	18.1661	21.0312	53.6753
1	Norge	1927	1	1	1968	18.21	18.39	55.7	18.5014	18.6842	56.5912
1	Finland	KL 7497	1	0	1919	16.48	19.22	52.88	16.7437	19.5275	53.7261
1	Sverige	6549	1	0	1927	16.15	20.42	52.89	16.4084	20.7467	53.7362
1	Sverige	423	1	1	1928	19.43	22.97	52.89	19.7409	23.3375	53.7362
2	Sverige	90B07257	0	0	2012	17.1	20.8	52.9	17.1	20.8	52.9
3	Sverige	90A87103	0	0	2012	17.1	21.5	52.9	17.1	21.5	52.9
2	Sverige	33		0	2012	19.04	20.04	52.92	19.04	20.04	52.92
2	Sverige	27		0	2012	17.61	20.84	52.93	17.61	20.84	52.93
3	Sverige	22005	0	1	2012	18.9	24	53	18.9	24	53
3	Sverige	3	0	1	2011	18.97	23.07	53.01	18.97	23.07	53.01
2	Norge	502009	1	1	2009	18.26	22.03	49.59	18.26	22.03	49.59
1	Sverige	5692	1	1	1926	19	21.17	53.09	19.304	21.5087	53.9394
1	Sverige	570640	1	1	1923	18.68	20.88	53.09	18.9789	21.2141	53.9394
3	Sverige	90A87116	0	0	2012	16.6	22.2	53.1	16.6	22.2	53.1
3	Sverige	22004	0	1	2012	19.3	23.45	53.1	19.3	23.45	53.1
3	Sverige	90A87129	0	0	2012	18.3	23.1	53.1	18.3	23.1	53.1
3	Sverige	90B07531	0	1	2012	19.1	22.5	53.1	19.1	22.5	53.1
2	Sverige	25		0	2012	18.63	20.18	53.17	18.63	20.18	53.17
3	Sverige	41	0	1	2011	17.98	23.83	53.25	17.98	23.83	53.25
2	Sverige	28		1	2012	18.36	20.26	53.27	18.36	20.26	53.27
3	Sverige	22032	0	1	2012	19.2	23.8	53.3	19.2	23.8	53.3
3	Sverige	90A87112	0	0	2012	17.3	22.1	53.3	17.3	22.1	53.3
3	Sverige	47	0	1	2011	16.38	21.36	53.32	16.38	21.36	53.32
3	Sverige	22025	0	1	2012	17.4	22.2	53.4	17.4	22.2	53.4
1	Finland	KL 1757	1	1	1881	17.86	19.55	53.42	18.1458	19.8628	54.2747
1	Finland	KL 3311	1	0	1904		19.23	53.42		19.5377	54.2747
1	Sverige	570666	1	1	1929	17.4	20.51	53.42	17.6784	20.8382	54.2747
3	Sverige	43	0	1	2011	18.21	22.48	53.42	18.21	22.48	53.42
2	Norge	212010	1	0	2010	18.47	20.44	50.86	18.47	20.44	50.86
3	Sverige	22018	0	1	2012	20.1	23.4	53.5	20.1	23.4	53.5
1	Sverige	403	1	0	1856	18.16	20.3	53.54	18.4506	20.6248	54.3966
3	Sverige	52	0	1	2011	18.69	22.99	53.59	18.69	22.99	53.59
3	Sverige	22003	0	1	2012	17.6	23.8	53.6	17.6	23.8	53.6
3	Sverige	90A89854	0	1	2011	19.17	19.56	53.62	19.17	19.56	53.62
3	Sverige	13	0	1	2011	19.28	23.22	53.63	19.28	23.22	53.63
2	Norge	742010	1	0	2010	18.48	21.26	55.31	18.48	21.26	55.31
1	Sverige	570612	1	1	1917	17.6	22.37	53.67	17.8816	22.7279	54.5287
3	Sverige	46	0	1	2011	19.58	23.34	53.69	19.58	23.34	53.69
3	Sverige	90A87105	0	0	2012	19.2	22.85	53.7	19.2	22.85	53.7
3	Sverige	22033	0	1	2012	19.4	23.1	53.7	19.4	23.1	53.7
3	Sverige	50	0	1	2011	17.97	22.2	53.71	17.97	22.2	53.71
1	Sverige	6175	1	1	1926			53.73			54.5897
1	Sverige	6177	1	0	1926	15.8	16.16	53.74	16.0528	16.4186	54.5998
3	Sverige	22015	0	1	2012	18.95	23.8	53.8	18.95	23.8	53.8
3	Sverige	-	0	0	2011	18.38	22.33	53.8	18.38	22.33	53.8
3	Sverige	19	0	1	2011	17.7	23.41	53.82	17.7	23.41	53.82
1	Sverige	7012	1	1	1930	15.98	21.08	53.83	16.2357	21.4173	54.6913
2	Norge	312010	1	1	2010	18.56	22.34	56.53	18.56	22.34	56.53
3	Sverige	90B05602	0	1	2012	19	25	53.9	19	25	53.9
2	Sverige	26		1	2012	17.22	21.51	54	17.22	21.51	54
3	Sverige	22041	0	1	2012	18.1	22.5	54	18.1	22.5	54
3	Sverige	22013	0	1	2012	18.5	22.2	54	18.5	22.2	54
3	Sverige	22012	0	1	2012	18.7	24.1	54	18.7	24.1	54
1	Sverige	L835/3027	1	1	1835	19.15	23.46	54.02	19.4564	23.8354	54.8843
3	Sverige	48	0	1	2011	17.49	22.91	54.06	17.49	22.91	54.06
1	Sverige	425	1	1	1928	17.9	20.66	54.08	18.1864	20.9906	54.9453
3	Sverige	22017	0	1	2012	19.95	22.7	54.1	19.95	22.7	54.1
3	Sverige	22039	0	1	2012	19	23.5	54.1	19	23.5	54.1
1	Finland	KL 1594	1	0	1880	17.68	21.32	54.13	17.9629	21.6611	54.9961
3	Sverige	17	0	1	2011	19.56	23.18	54.13	19.56	23.18	54.13
3	Sverige	37	0	1	2011	18.3	21.62	54.2	18.3	21.62	54.2
3	Sverige	9	0	1	2011	19.67	23.29	54.21	19.67	23.29	54.21
2	Sverige	17		1	2012	19.5	21.73	54.22	19.5	21.73	54.22
1	Sverige	5127	1	1	1922	18.05	21.53	54.24	18.3388	21.8745	55.1078
1	Sverige	570637	1	1	1831	18.23	20.35	54.26	18.5217	20.6756	55.1282
1	Sverige	570693	1	1	1946	17.52	21.41	54.27	17.8003	21.7526	55.1383
3	Sverige	22029	0	1	2012	18.8	22.9	54.3	18.8	22.9	54.3
3	Sverige	90B05649	0	1	2012	17.9	21.7	54.3	17.9	21.7	54.3
2	Norge	172009	1	1	2008	18.65	22.42	53.66	18.65	22.42	53.66
2	Norge	402010	1	0	2010	18.67		52.15	18.67		52.15
1	Sverige	J1	1	1	1903	18.16	20.81	54.39	18.4506	21.143	55.2602
3	Sverige	22002	0	1	2012	17.3	23	54.4	17.3	23	54.4
3	Sverige	90B07543	0	1	2012	19	23.5	54.4	19	23.5	54.4
1	Sverige	570654	1	0	1928	17.53	19	54.48	17.8105	19.304	55.3517
1	Sverige	7492	1	1	1932	14.57	20.46	54.51	14.8031	20.7874	55.3822
1	Sverige	L929/3008	1	1	1929		19.71	54.56		20.0254	55.433
2	Sverige	90B07259	0	1	2012	17.4	20.8	54.6	17.4	20.8	54.6
1	Finland	KL 7541	1	1	1919	18.55	19.73	54.66	18.8468	20.0457	55.5346
1	Sverige	570594	1	1	1906	18.38	19.39	54.67	18.6741	19.7002	55.5447
3	Sverige	27	0	1	2011	17.7	22.03	54.68	17.7	22.03	54.68
3	Sverige	90B07244	0	1	2012	18.8	24.4	54.7	18.8	24.4	54.7
1	Finland	KL 3312	1	0	1904		20.11	54.71		20.4318	55.5854
3	Sverige	2	0	1	2011	20.12	23.24	54.71	20.12	23.24	54.71
1	Finland	KL 9663	1	0	1928	18.06	18.88	54.72	18.349	19.1821	55.5955
3	Sverige	12	0	1	2011	19.66	23.09	54.75	19.66	23.09	54.75
3	Sverige	51	0	1	2011	18.31	21.33	54.75	18.31	21.33	54.75
3	Sverige	34	0	1	2011	18.52	21.98	54.76	18.52	21.98	54.76
3	Sverige	90B07548	0	1	2012	19.5	23.5	54.8	19.5	23.5	54.8
3	Sverige	39	0	1	2011	17.5	23.06	54.85	17.5	23.06	54.85
3	Sverige	22036	0	1	2012	18.1	23	54.9	18.1	23	54.9
3	Sverige	22038	0	1	2012	18.7	24.05	54.9	18.7	24.05	54.9
2	Norge	1442008	1	0	2008	18.78	21.53	47.63	18.78	21.53	47.63
3	Sverige	90A89540	0	0	2011	17.43	22.35	54.93	17.43	22.35	54.93
2	Sverige	11		1	2012	18.6	21.43	54.98	18.6	21.43	54.98
2	Sverige	90B07254	1	1	2012	19.8	23.1	55	19.8	23.1	55
3	Sverige	5	0	1	2011	18.87	22.08	55.01	18.87	22.08	55.01
3	Sverige	90B05636	0	1	2012	18.7	23.2	55.1	18.7	23.2	55.1
3	Sverige	90B05588	0	1	2012	19.1	24.4	55.1	19.1	24.4	55.1
2	Sverige	31		1	2012	18.67	21.83	55.12	18.67	21.83	55.12
3	Sverige	40	0	1	2011	18.89	23.48	55.13	18.89	23.48	55.13
3	Sverige	33	0	1	2011	18.35	22.77	55.21	18.35	22.77	55.21
3	Sverige	26	0	1	2011	19.22	22.47	55.22	19.22	22.47	55.22
1	Sverige	570700	1	1	1859	17.04	20.44	55.25	17.3126	20.767	56.134
1	Finland	KL 1593	1	1	1880	17.4	22.49	55.28	17.6784	22.8498	56.1645
3	Sverige	22031	0	1	2012	18.8	22.7	55.3	18.8	22.7	55.3
3	Sverige	22028	0	1	2012	19.2	22.8	55.3	19.2	22.8	55.3
3	Sverige	90B05615	0	1	2012	18.8	24.8	55.3	18.8	24.8	55.3
2	Norge	722009	1	1	2009	18.84	21.68	51.85	18.84	21.68	51.85
3	Sverige	25	0	1	2011	18.79	24.07	55.39	18.79	24.07	55.39
3	Sverige	22030	0	1	2012	18.05	22.5	55.4	18.05	22.5	55.4
3	Sverige	22035	0	1	2012	19	22.5	55.4	19	22.5	55.4
3	Sverige	22016	0	1	2012	20	22.9	55.4	20	22.9	55.4
3	Sverige	90B07534	0	1	2012	19	23	55.4	19	23	55.4
1	Sverige	570652	1	1	1927	17.37	19.88	55.54	17.6479	20.1981	56.4286
2	Sverige	22		1	2012	18.45	22.55	55.57	18.45	22.55	55.57
3	Sverige	22037	0	1	2012	18.6	24.2	55.6	18.6	24.2	55.6
3	Sverige	28	0	1	2011	18.87	22.04	55.65	18.87	22.04	55.65
1	Norge	511	1	1	1906	18.99	20.74	55.78	19.2938	21.0718	56.6725
2	Norge	4444	1	1	2004	19.15	17.59	55.68	19.15	17.59	55.68
3	Sverige	90B07528	0	1	2012	18.7	23.6	55.7	18.7	23.6	55.7
3	Sverige	90B05644	0	1	2012	19.6	24.2	55.7	19.6	24.2	55.7
1	Sverige	5700	1	1	1926	16.32	21.35	55.73	16.5811	21.6916	56.6217
2	Norge	1452007	1	1	2007	19.18	21.47	52.66	19.18	21.47	52.66
2	Norge	962010	1	1	2010	19.65	21.99	55.77	19.65	21.99	55.77
2	Norge	1212009	1	1	2009	19.74	23.73	57.24	19.74	23.73	57.24
1	Sverige	422	1	1	1928	17.87	20.84	55.82	18.1559	21.1734	56.7131
3	Sverige	90B05646	0	0	2012	18.4	23.2	55.9	18.4	23.2	55.9
2	Finland	KL 26960	1	1	2005	19.47	22.46	55.91	19.47	22.46	55.91
2	Sverige	1		1	2012	20.39	22.67	55.93	20.39	22.67	55.93
1	Sverige	417	1	1	1898	17.73	19.94	55.99	18.0137	20.259	56.8858
2	Sverige	34		1	2012	17.78	21.45	56.04	17.78	21.45	56.04
1	Sverige	401	1	1	1869	19.07	21.31	56.06	19.3751	21.651	56.957
3	Sverige	22023	0	1	2012	18.2	24	56.1	18.2	24	56.1
3	Sverige	90B05648	0	1	2012	19.8	23.4	56.1	19.8	23.4	56.1
3	Sverige	90B07514	0	1	2012	20.1	23.5	56.1	20.1	23.5	56.1
3	Sverige	90B05633	0	1	2012	19.4	25.2	56.1	19.4	25.2	56.1
2	Norge	1422010	1	1	2010	19.83	20.39	56.29	19.83	20.39	56.29
3	Sverige	-	0	0	2011	19.42	24.17	56.17	19.42	24.17	56.17
2	Norge	342010	1	1	2010	20	21.73	56.97	20	21.73	56.97
3	Sverige	22024	0	1	2012	18.9	22.9	56.2	18.9	22.9	56.2
3	Sverige	22026	0	1	2012	18.7	25.3	56.2	18.7	25.3	56.2
1	Sverige	413	1	1	1886	18.3	15.39	56.21	18.5928	15.6362	57.1094
1	Sverige	570615	1	1	1918	19.15	20.96	56.25	19.4564	21.2954	57.15
2	Finland	KL 25136	1	1	2004	16.1	20.15	56.27	16.1	20.15	56.27
2	Norge	782008	1	1	2008	20.08	21.83	52.45	20.08	21.83	52.45
2	Sverige	2		1	2012	19.34	23.42	56.29	19.34	23.42	56.29
1	Sverige	408	1	1	1858	17.62	21.48	56.3	17.9019	21.8237	57.2008
3	Sverige	16	0	1	2011	18.96	23.18	56.31	18.96	23.18	56.31
1	Sverige	406	1	1	1858	18.47	18.08	56.32	18.7655	18.3693	57.2211
3	Sverige	90B05631	0	1	2012	19.9	24.5	56.4	19.9	24.5	56.4
3	Sverige	-	0	1	2011	20.1	23.45	56.45	20.1	23.45	56.45
3	Sverige	90B05607	0	1	2012	17.9	23.4	56.5	17.9	23.4	56.5
1	Sverige	J5	1	1	1918	17.77	20.72	56.51	18.0543	21.0515	57.4142
2	Norge	642008	1	1	2008	20.18	22.37	56.2	20.18	22.37	56.2
2	Norge	862009	1	1	2009	20.27		56.56	20.27		56.56
2	Norge	602009	1	1	2009	20.33	21.99	56.11	20.33	21.99	56.11
3	Sverige	90B05630	0	0	2012	18.9	24.1	56.6	18.9	24.1	56.6
3	Sverige	90B05640	0	1	2012	20.1	24.5	56.6	20.1	24.5	56.6
1	Finland	KL 9669	1	1	1928	17.36	20.78	56.64	17.6378	21.1125	57.5462
2	Sverige	6		1	2012	19.98	21.28	56.68	19.98	21.28	56.68
1	Sverige	J2	1	1	1903	18.26	20.04	56.69	18.5522	20.3606	57.597
3	Sverige	90B05627	0	1	2012	19.3	24.7	56.7	19.3	24.7	56.7
1	Sverige	J3	1	1	1918	18	22.1	56.8	18.288	22.4536	57.7088
1	Sverige	405	1	1	1857	18.53	18.24	56.8	18.8265	18.5318	57.7088
2	Norge	402007	1	1	2007	20.35		58.28	20.35		58.28
3	Sverige	22011	0	1	2012	18.3	24.5	56.9	18.3	24.5	56.9
2	Norge	652010	1	1	2010	20.74	23.76	60.88	20.74	23.76	60.88
3	Sverige	44	0	1	2011	19.41	23.54	57.03	19.41	23.54	57.03
3	Sverige	90B05611	0	1	2012	19.5	25	57.1	19.5	25	57.1
1	Sverige	7025	1	1	1930	18.33	18.75	57.13	18.6233	19.05	58.0441
1	Finland	195	1	1	1899	18.81	21.36	57.13	19.111	21.7018	58.0441
2	Sverige	30		1	2012	20.28	21.25	57.18	20.28	21.25	57.18
1	Sverige	570610	1	1	1917	17.03	22.8	57.2	17.3025	23.1648	58.1152
2	Sverige	90B07245	0	1	2012	18.8	23.1	57.2	18.8	23.1	57.2
2	Norge	722003	1	1	2003	22.02	21.76	50.95	22.02	21.76	50.95
3	Sverige	22014	0	1	2012	19.2	24.3	57.25	19.2	24.3	57.25
3	Sverige	90B05594	0	1	2012	19.7	24.3	57.4	19.7	24.3	57.4
1	Sverige	570635	1	1	1925	17.23	21.96	57.42	17.5057	22.3114	58.3387
2	Sverige	24		1	2012	19.51	22.3	57.5	19.51	22.3	57.5
2	Norge	702010	1	1	2010	22.02	22.08	59.35	22.02	22.08	59.35
2	Sverige	13		1	2012	19.28	23.26	57.51	19.28	23.26	57.51
1	Sverige	570644	1	1	1893	17.97	19.36	57.54	18.2575	19.6698	58.4606
1	Sverige	570651	1	1	1927	17.42	21.58	57.55	17.6987	21.9253	58.4708
2	Sverige	90B07258	0	1	2012	18.3	21.6	57.6	18.3	21.6	57.6
3	Sverige	22022	0	1	2012	18.8	23.3	57.6	18.8	23.3	57.6
2	Norge	1232008	1	1	2008	19.05	22.48	49.75	19.05	22.48	49.75
3	Sverige	4	0	1	2011	19.53	22.93	57.83	19.53	22.93	57.83
3	Sverige	42	0	1	2011	19.16	23.55	57.95	19.16	23.55	57.95
1	Sverige	570611	1	1	1917	18.11	22.16	57.97	18.3998	22.5146	58.8975
3	Sverige	18	0	1	2011	19.39	24.71	58.15	19.39	24.71	58.15
3	Sverige	35	0	1	2011	18.48	22.49	58.18	18.48	22.49	58.18
2	Norge	812010	1	1	2010	19.39	22.96	57.51	19.39	22.96	57.51
2	Norge	1412010	1	0	2010			52.35			52.35
1	Sverige	4225	1	1	1915	17.01	19.94	58.45	17.2822	20.259	59.3852
3	Sverige	90B07526	0	1	2012	18.4	23.8	58.5	18.4	23.8	58.5
3	Sverige	90B05596	0	1	2012	18.1	25.1	58.5	18.1	25.1	58.5
2	Sverige	32		1	2012	19.65	22.28	58.57	19.65	22.28	58.57
3	Sverige	90B07516	0	1	2012	19.7	24.7	58.8	19.7	24.7	58.8
3	Sverige	31	0	1	2011	19.22	21.98	58.86	19.22	21.98	58.86
1	Sverige	5166	1	1	1922	17.23	21.01	58.92	17.5057	21.3462	59.8627
2	Sverige	21		1	2012	19.33	23.37	59.02	19.33	23.37	59.02
3	Sverige	90B07504	0	1	2012	18.9	24.4	59.1	18.9	24.4	59.1
2	Sverige	8		1	2012	18.75	22.08	59.13	18.75	22.08	59.13
3	Sverige	90B05608	0	1	2012	18.9	24.1	59.2	18.9	24.1	59.2
2	Norge	1052010	1	1	2010		21.94	57.76		21.94	57.76
3	Sverige	36	0	1	2011	19.06	23.6	59.7	19.06	23.6	59.7
3	Sverige	90B05624	0	1	2012	20.4	24.6	59.7	20.4	24.6	59.7
3	Sverige	90B05601	0	1	2012	19.6	23.3	59.9	19.6	23.3	59.9
3	Sverige	90B05617	0	1	2012	20	25.7	60	20	25.7	60
3	Sverige	11	0	1	2011	20.83	24.13	60.13	20.83	24.13	60.13
1	Sverige	J4	1	1	1905	18.66	21.35	60.17	18.9586	21.6916	61.1327
3	Sverige	22019	0	1	2012	20.3	23.5	60.3	20.3	23.5	60.3
3	Sverige	90B05637	0	1	2012	20.3	25.4	60.4	20.3	25.4	60.4
1	Sverige	421	1	1	1927	18.45	20.61	60.5	18.7452	20.9398	61.468
2	Norge	702008	1	1	2008		22.96	58.31		22.96	58.31
1	Finland	KL 1562	1	1	1880	17.41	22.94	60.99	17.6886	23.307	61.9658
